# Supplementary material for: Immune cell-specific gene expression and its causal role in osteoporosis and bone mineral density: Insights from single-cell eQTL and GWAS data integration
Source: Medicine (Baltimore). 2025 Nov 14;104(46):e45869. doi: 10.1097/MD.0000000000045869 (PMC12622667; doi:10.1097/MD.0000000000045869)
Supplement: Supplementary file 1 [file medi-104-e45869-s001.xls]

## Sheet: Supplementary Table 1 
Supplementary Table 1. Information of QTL and GWAS datasets.
exposure
eQTL_profiles	Cell Description	sample size	download link	population
CD4 ET	CD4+ KLRB1+ T cell	982	https://onek1k.org/	European
CD4 NC	CD4+ KLRB1- T cell	982	https://onek1k.org/	European
CD4 SOX4	CD4+ SOX4+ T cell	982	https://onek1k.org/	European
CD8 NC	CD8+ LTB+ T cell	982	https://onek1k.org/	European
CD8 ET	CD8+ GNLY+ NKG7+ T cell	982	https://onek1k.org/	European
CD8 S100B	CD8+ S100B+ T cell	982	https://onek1k.org/	European
NK	XCL1- NK	982	https://onek1k.org/	European
NK R	XCL1+ NK	982	https://onek1k.org/	European
B Mem	TCL1A- FCER2- B cell	982	https://onek1k.org/	European
B IN	TCL1A+ FCER2+ B.cell	982	https://onek1k.org/	European
Plasma	IgJ+ B cell	982	https://onek1k.org/	European
Mono C	Monocyte CD14+	982	https://onek1k.org/	European
Mono NC	Monocyte FCGR3A+	982	https://onek1k.org/	European
DC	Dendritic cell	982	https://onek1k.org/	European
outcome
trait	N_case	sample size	download link	population
osteoporosis	10461	473264	https://finngen.gitbook.io/documentation/data-download	European
Total body bone mineral density (age 0-15)	/	11807	https://gwas.mrcieu.ac.uk/datasets/ebi-a-GCST005345/	European(86%) & mixed populations(14%)
Total body bone mineral density (age 15-30)	/	4180	https://gwas.mrcieu.ac.uk/datasets/ebi-a-GCST005344/
Total body bone mineral density (age 30-45)	/	10062	https://gwas.mrcieu.ac.uk/datasets/ebi-a-GCST005346/
Total body bone mineral density (age 45-60)	/	18805	https://gwas.mrcieu.ac.uk/datasets/ebi-a-GCST005350/
Total body bone mineral density (age over 60)	/	22504	https://gwas.mrcieu.ac.uk/datasets/ebi-a-GCST005349/
Forearm bone mineral density	/	8143	https://gwas.mrcieu.ac.uk/datasets/ieu-a-977/	European
Femoral neck bone mineral density	/	32735	https://gwas.mrcieu.ac.uk/datasets/ieu-a-980/	European
Lumbar spine bone mineral density	/	28498	https://gwas.mrcieu.ac.uk/datasets/ieu-a-982/	European

## Sheet: Supplementary Table 2
Supplementary Table 2. Summary of causal genes identified by SMR (p<0.05, p_HEIDI>0.01, FDR-adjusted p-values).
eQTL_profiles	Outcome	probeID	ProbeChr	Gene	Probe_bp	topSNP	topSNP_chr	topSNP_bp	A1	A2	Freq	b_GWAS	se_GWAS	p_GWAS	b_pQTL	se_pQTL	p_pQTL	b_SMR	se_SMR	p_SMR	p_HEIDI	nsnp_HEIDI	FDR
Plasma	Osteoporosis	ENSG00000237541	6	HLA-DQA2	32714992	rs6931277	6	32583357	T	A	0.159509	0.120254	0.0196472	9.31773e-10	1.11453	0.0571731	1.23562e-84	0.107897	0.0184767	5.23284e-09	0.0858541	20	2.98272e-07
DC		ENSG00000237541	6	HLA-DQA2	32714992	rs35118762	6	32560631	T	C	0.161554	0.119794	0.0196319	1.04756e-09	1.27808	0.0481354	2.45522e-155	0.0937299	0.0157609	2.73132e-09	0.0356377	20	3.63265e-07
Mono_c		ENSG00000237541	6	HLA-DQA2	32714992	rs6931277	6	32583357	T	A	0.159509	0.120254	0.0196472	9.31773e-10	1.22772	0.0501418	2.13691e-132	0.0979492	0.0164954	2.88602e-09	0.0747363	20	8.77351e-07
Mono_nc		ENSG00000237541	6	HLA-DQA2	32714992	rs34928543	6	32560695	C	G	0.149284	0.119498	0.0196298	1.14638e-09	1.21812	0.0501142	1.65761e-130	0.0981003	0.0166125	3.52219e-09	0.0814949	20	9.29859e-07
B_mem		ENSG00000237541	6	HLA-DQA2	32714992	rs35118762	6	32560631	T	C	0.161554	0.119794	0.0196319	1.04756e-09	1.35466	0.046336	6.84316e-188	0.088431	0.0148044	2.32521e-09	0.0347627	20	9.71939e-07
CD8_ET		ENSG00000237541	6	HLA-DQA2	32714992	rs532965	6	32577973	G	T	0.158487	0.120522	0.0196438	8.49591e-10	1.32934	0.0480716	2.5506e-168	0.0906632	0.0151365	2.10204e-09	0.063047	20	2.29543e-06
CD8_NC		ENSG00000237541	6	HLA-DQA2	32714992	rs3129751	6	32582189	C	A	0.157464	0.119183	0.0196927	1.42945e-09	0.899793	0.0539655	2.0433e-62	0.132456	0.023283	1.27815e-08	0.144555	20	1.19123e-05
CD4_NC		ENSG00000237541	6	HLA-DQA2	32714992	rs3129751	6	32582189	C	A	0.157464	0.119183	0.0196927	1.42945e-09	0.915108	0.0538202	7.79185e-65	0.130239	0.0228421	1.18607e-08	0.0128183	20	2.51327e-05
NK_R		ENSG00000237541	6	HLA-DQA2	32714992	rs3129751	6	32582189	C	A	0.157464	0.119183	0.0196927	1.42945e-09	0.565093	0.0567633	2.39236e-23	0.210909	0.0407831	2.32251e-07	0.0204872	20	2.87992e-05
DC		ENSG00000196735	6	HLA-DQA1	32614839	rs113016235	6	32584977	G	T	0.110429	-0.105876	0.0215423	8.8873e-07	0.722798	0.0731593	5.09442e-23	-0.146481	0.0332881	1.08057e-05	0.589168	20	0.00071858
NK_R		ENSG00000196735	6	HLA-DQA1	32614839	rs1980496	6	32340070	T	C	0.346626	0.0859082	0.0155944	3.61052e-08	0.314726	0.0454716	4.47272e-12	0.272962	0.063328	1.63042e-05	0.0454139	20	0.00101086
CD8_NC		ENSG00000196735	6	HLA-DQA1	32614839	rs34928543	6	32560695	C	G	0.149284	0.119498	0.0196298	1.14638e-09	0.361678	0.0561975	1.22794e-10	0.330399	0.0747076	9.75367e-06	0.0350534	20	0.00303014
Mono_nc		ENSG00000179344	6	HLA-DQB1	32636160	rs9274660	6	32636434	G	A	0.592025	0.0591918	0.014316	3.55484e-05	-0.618668	0.0451039	8.08761e-43	-0.0956762	0.0241685	7.53533e-05	0.033549	20	0.00497332
Plasma		ENSG00000204498	6	NFKBIL1	31526606	rs2853944	6	31247758	C	T	0.741309	-0.0636222	0.015866	6.07281e-05	0.41242	0.0526086	4.52697e-15	-0.154266	0.0432112	0.000356936	0.0881995	20	0.00508634
Plasma		ENSG00000179344	6	HLA-DQB1	32636160	rs1049225	6	32627747	G	A	0.788344	0.0663257	0.0164299	5.41639e-05	-0.387054	0.0583357	3.24626e-11	-0.17136	0.0496882	0.000563262	0.0313856	20	0.00642118
Mono_c		ENSG00000179344	6	HLA-DQB1	32636160	rs1063355	6	32627714	G	T	0.592025	0.0588906	0.014328	3.95358e-05	-0.732038	0.0433125	4.39838e-64	-0.0804474	0.0201432	6.50291e-05	0.0168411	20	0.00658961
DC		ENSG00000179344	6	HLA-DQB1	32636160	rs9274660	6	32636434	G	A	0.592025	0.0591918	0.014316	3.55484e-05	-0.359241	0.0458266	4.5368e-15	-0.164769	0.0450541	0.000255043	0.0820121	20	0.00678414
Plasma		ENSG00000204536	6	CCHCR1	31126015	rs9266241	6	31325565	A	G	0.731084	-0.0563606	0.0158166	0.000366109	-0.530134	0.0506439	1.2133e-25	0.106314	0.0315164	0.000742755	0.925057	20	0.00705617
Plasma		ENSG00000204444	6	APOM	31625987	rs9265645	6	31300197	A	G	0.0848671	0.0822251	0.0243163	0.000720941	0.647541	0.0717895	1.88094e-19	0.12698	0.0401038	0.00154393	0.944738	20	0.0123792
Plasma		ENSG00000204348	6	DXO	31940069	rs3130477	6	31428920	C	T	0.0828221	0.0890284	0.0243093	0.000249948	0.440443	0.0729056	1.52896e-09	0.202134	0.0645425	0.00173743	0.0171165	20	0.0123792
CD4_SOX4		ENSG00000204576	6	PRR3	30531500	rs2524139	6	31264133	C	G	0.795501	-0.065845	0.0165997	7.28971e-05	0.508736	0.0522525	2.11516e-22	-0.129429	0.0352334	0.000239286	0.235924	20	0.0124429
NK_R		ENSG00000198502	6	HLA-DRB5	32498064	rs9272254	6	32603098	T	C	0.547035	-0.0596555	0.014554	4.15097e-05	-0.342584	0.0448114	2.08917e-14	0.174134	0.0482039	0.000303325	0.0275978	20	0.0125374
DC		ENSG00000232629	6	HLA-DQB2	32731311	rs11751024	6	32586236	A	C	0.43047	-0.056085	0.0146047	0.000122936	-0.355298	0.0455575	6.24526e-15	0.157854	0.0458186	0.000570667	0.0871862	20	0.0126498
Mono_nc		ENSG00000204475	6	NCR3	31560762	rs2853928	6	31257511	C	A	0.796524	-0.0662709	0.0165408	6.16183e-05	-0.457624	0.0502371	8.29253e-20	0.144815	0.0394865	0.000244978	0.0449983	20	0.0129348
B_mem		ENSG00000179344	6	HLA-DQB1	32636160	rs9274660	6	32636434	G	A	0.592025	0.0591918	0.014316	3.55484e-05	-0.506783	0.0447512	9.92813e-30	-0.116799	0.0300727	0.0001028	0.0137709	20	0.0134467
Mono_c		ENSG00000232629	6	HLA-DQB2	32731311	rs35656734	6	32600153	T	C	0.316973	-0.0607127	0.0144455	2.6356e-05	-0.404529	0.0500319	6.19547e-16	0.150083	0.0402457	0.000192123	0.037798	20	0.0146013
NK		ENSG00000188536	16	HBA2	223709	rs78360966	16	151262	T	C	0.0940695	0.0894593	0.0215624	3.34126e-05	1.38447	0.0842606	1.15194e-60	0.0646165	0.0160634	5.75593e-05	0.120258	13	0.0166059
NK		ENSG00000206172	16	HBA1	227521	rs78360966	16	151262	T	C	0.0940695	0.0894593	0.0215624	3.34126e-05	1.4752	0.083386	4.90041e-70	0.0606422	0.0150132	5.36181e-05	0.435176	9	0.0166059
Mono_c		ENSG00000204315	6	FKBPL	32098068	rs2524080	6	31242089	T	A	0.766871	-0.0619937	0.0158856	9.52029e-05	-0.472155	0.047997	7.7857e-23	0.131299	0.0361957	0.00028619	0.342379	20	0.0174004
Plasma		ENSG00000226752	9	PSMD5-AS1	123616651	rs34025993	9	123516572	G	A	0.59407	-0.04663	0.0144357	0.00123706	-0.365618	0.0502652	3.49574e-13	0.127538	0.0432012	0.00315546	0.0382753	20	0.0199845
Mono_nc		ENSG00000204305	6	AGER	32152101	rs7748141	6	31288877	C	T	0.0787321	0.0922056	0.0246042	0.000178562	0.641868	0.0666328	5.80626e-22	0.143652	0.0411308	0.000478406	0.604173	20	0.0210499
NK		ENSG00000198502	6	HLA-DRB5	32498064	rs9272254	6	32603098	T	C	0.547035	-0.0596555	0.014554	4.15097e-05	-0.496756	0.04374	6.84511e-30	0.12009	0.0311479	0.0001155	0.0213423	20	0.0222145
NK		ENSG00000086506	16	HBQ1	231180	rs111682761	16	178735	G	C	0.099182	0.0849855	0.0203588	2.988e-05	0.889681	0.0839071	2.88022e-26	0.0955235	0.0245928	0.000102662	0.945718	5	0.0222145
NK		ENSG00000204531	6	POU5F1	31148508	rs2524139	6	31264133	C	G	0.795501	-0.065845	0.0165997	7.28971e-05	-0.625022	0.0480759	1.21207e-38	0.105348	0.0277673	0.000148256	0.827212	20	0.0234318
NK		ENSG00000103148	16	NPRL3	188859	rs111682761	16	178735	G	C	0.099182	0.0849855	0.0203588	2.988e-05	0.679936	0.084933	1.18926e-15	0.12499	0.0337683	0.000214407	0.728709	3	0.0274917
NK_R		ENSG00000204536	6	CCHCR1	31126015	rs9266669	6	31348077	A	G	0.117587	0.0731519	0.0215408	0.000683864	0.651434	0.060517	5.06495e-27	0.112294	0.0346732	0.00120107	0.54351	20	0.0297865
NK_R		ENSG00000204388	6	HSPA1B	31798031	rs2596508	6	31318432	C	T	0.0858896	0.0823413	0.0242639	0.00068989	0.780236	0.0640027	3.4855e-34	0.105534	0.0322806	0.00107828	0.0738924	20	0.0297865
DC		ENSG00000204444	6	APOM	31625987	rs2394886	6	31194677	A	G	0.203476	0.0610649	0.0183557	0.000878658	0.421772	0.0512558	1.8916e-16	0.144782	0.0469425	0.00204075	0.386266	20	0.0302242
DC		ENSG00000226752	9	PSMD5-AS1	123616651	rs4837796	9	123610288	T	C	0.584867	-0.0461361	0.01441	0.00136634	-0.458926	0.0450049	2.0397e-24	0.100531	0.0329107	0.00225325	0.247164	20	0.0302242
NK		ENSG00000241404	6	EGFL8	32136058	rs2524080	6	31242089	T	A	0.766871	-0.0619937	0.0158856	9.52029e-05	0.481188	0.0476297	5.37479e-24	-0.128835	0.0353907	0.000272267	0.165507	20	0.0314196
NK		ENSG00000100979	20	PLTP	44540794	rs441346	20	44539492	C	G	0.551125	0.0548096	0.0147375	0.000199968	-0.593196	0.0432757	9.17123e-43	-0.0923971	0.0257424	0.000331577	0.0750407	20	0.0318866
NK_R		ENSG00000226752	9	PSMD5-AS1	123616651	rs12343516	9	123603469	C	A	0.588957	-0.0461408	0.0144168	0.00137189	-0.541681	0.0445139	4.5577e-34	0.0851808	0.0275201	0.00196664	0.0707669	20	0.0348376
NK		ENSG00000224051	1	GLTPD1	1264277	rs1810745	1	1257593	G	A	0.93865	-0.104475	0.0241351	1.49955e-05	-0.620057	0.102003	1.21075e-09	0.168493	0.0477846	0.000421749	0.676213	19	0.0374383
NK		ENSG00000166278	6	C2	31913449	rs7750641	6	31129310	T	C	0.0828221	0.089541	0.025004	0.000342192	0.843615	0.0609772	1.5693e-43	0.10614	0.0306159	0.00052667	0.0485657	20	0.0434126
Mono_nc		ENSG00000204427	6	ABHD16A	31671221	rs630379	6	31922254	C	A	0.787321	-0.0547026	0.0157831	0.000528482	0.446647	0.0492925	1.29079e-19	-0.122474	0.0378337	0.00120722	0.605778	20	0.0455296
DC		ENSG00000137337	6	MDC1	30685666	rs3132673	6	30202442	G	A	0.42638	0.0433264	0.0143681	0.00256584	-0.411226	0.0447158	3.70048e-20	-0.105359	0.03677	0.00416541	0.214782	20	0.0461667
CD8_NC	Total body bone mineral density (age 0-15)	ENSG00000070831	1	CDC42	22419437	rs2268177	1	22415410	T	A	0.16004	-0.089	0.0169	1.30299e-07	0.478953	0.0602283	1.83101e-15	-0.185822	0.0423211	1.12952e-05	0.0383844	20	0.0105384
CD8_ET		ENSG00000070831	1	CDC42	22419437	rs2268177	1	22415410	T	A	0.16004	-0.089	0.0169	1.30299e-07	0.517854	0.0600598	6.5622e-18	-0.171863	0.0382404	6.98026e-06	0.0226348	20	0.0076364
CD4_SOX4		ENSG00000100376	22	FAM118A	45737836	rs738171	22	45721284	C	T	0.883698	-0.071	0.0201	0.000418504	-0.81335	0.0759011	8.56946e-27	0.0872933	0.0260206	0.000794297	0.435858	20	0.0413035
CD4_NC		ENSG00000070831	1	CDC42	22419437	rs2268177	1	22415410	T	A	0.16004	-0.089	0.0169	1.30299e-07	0.614543	0.0595779	6.03128e-25	-0.144823	0.0308769	2.72749e-06	0.012599	20	0.005785
CD4_ET		ENSG00000070831	1	CDC42	22419437	rs2268177	1	22415410	T	A	0.16004	-0.089	0.0169	1.30299e-07	0.471027	0.0602609	5.43263e-15	-0.188949	0.0432625	1.25682e-05	0.0252665	20	0.00688735
B_Mem		ENSG00000070831	1	CDC42	22419437	rs2268177	1	22415410	T	A	0.16004	-0.089	0.0169	1.30299e-07	0.423745	0.0604432	2.37243e-12	-0.210032	0.0498814	2.54666e-05	0.0342098	20	0.0105686
B_IN		ENSG00000070831	1	CDC42	22419437	rs2268177	1	22415410	T	A	0.16004	-0.089	0.0169	1.30299e-07	0.475274	0.0602435	3.04096e-15	-0.18726	0.0427529	1.18646e-05	0.0732445	20	0.00646621
CD4_NC	Total body bone mineral density (age over 60)	ENSG00000196284	6	SUPT3H	45345690	rs12524323	6	45303853	A	C	0.43837	-0.049	0.01	8.55894e-07	0.683337	0.0427095	1.28493e-57	-0.0717069	0.015305	2.79682e-06	0.699663	20	0.00592925
CD8_NC		ENSG00000196284	6	SUPT3H	45345690	rs4711807	6	44911652	A	G	0.423459	-0.0516	0.01	2.34499e-07	0.372855	0.0450213	1.21375e-16	-0.138391	0.0315999	1.18956e-05	0.537126	20	0.0110986
CD8_NC		ENSG00000166275	10	C10orf32	104624718	rs12770034	10	104635595	G	A	0.369781	-0.0444	0.0101	1.14101e-05	-0.404952	0.04679	4.94276e-18	0.109643	0.0279742	8.87644e-05	0.67849	20	0.0414086
CD4_NC	Femoral neck bone mineral density	ENSG00000267080	17	ASB16-AS1	42264085	rs1135215	17	42253519	C	T	0.271372	0.048684	0.008525	2.35999e-08	-0.470837	0.0502542	7.31454e-21	-0.103399	0.0212044	1.08096e-06	0.267294	20	0.0022765
CD4_SOX4	Lumbar spine bone mineral density	ENSG00000214401	17	KANSL1-AS1	44274089	rs2732628	17	44288284	A	G	0.21173	-0.063	0.016105	0.000133999	0.418459	0.0600632	3.23816e-12	-0.150552	0.0441381	0.000647398	0.206887	6	0.0336647

## Sheet: Supplementary Table 3
Supplementary Table 3. Summary of steiger directionality test and instrument strength.
eQTL_profiles	exposure	Outcome	SNP	chr.exposure	pos.exposure	effect_allele.exposure	other_allele.exposure	eaf.exposure	beta.exposure	se.exposure	pval.exposure	rsq.exposure	F-statistics	rsq.outcome	steiger_dir	steiger_pval
CD4_SOX4	PRR3	Osteoporosis	rs9262135	6	30618906	G	A	0.13008	-0.54094	0.0706946	1.98217e-14	0.0639505	58.4132	1.50939e-05	TRUE	1.05456e-13
DC	APOM		rs3131383	6	31704294	T	G	0.12089	0.506975	0.0688368	1.77301e-13	0.0530613	54.1294	3.48463e-05	TRUE	1.28409e-12
DC	HLA_DQA1		rs73730372	6	32584581	T	C	0.1025	0.722923	0.073172	5.09441e-23	0.0916001	97.4083	5.07655e-05	TRUE	2.66792e-21
DC	HLA_DQB2		rs28407950	6	32626348	T	C	0.25613	-0.367472	0.051454	9.21504e-13	0.0500535	50.8993	3.11839e-05	TRUE	5.61228e-12
DC	PSMD5_AS1		rs4837796	9	123610288	T	C	0.58722	-0.458926	0.0450049	2.0397e-24	0.0970013	103.769	2.11907e-05	TRUE	6.54717e-23
Mono_c	HLA_DQB2		rs28407950	6	32626348	T	C	0.25613	-0.402168	0.0512902	4.46897e-15	0.0596631	61.3549	3.11839e-05	TRUE	3.81188e-14
Mono_nc	AGER		rs1150753	6	32059867	G	A	0.11605	0.60556	0.0709446	1.39346e-17	0.0725055	72.7014	3.36475e-05	TRUE	1.8733e-16
Mono_nc	NCR3		rs2534664	6	31469591	A	G	0.4681	-0.281796	0.0459667	8.76313e-10	0.0387613	37.5016	1.25532e-05	TRUE	2.42486e-09
NK	C2		rs3115674	6	31799076	G	T	0.12448	0.795125	0.0659779	1.90754e-33	0.135325	144.923	2.60127e-05	TRUE	5.70618e-31
NK	GLTPD1		rs1810745	1	1257593	G	A	0.94928	-0.620057	0.102003	1.21076e-09	0.0382941	36.8723	3.87357e-05	TRUE	5.39397e-09
NK	HBA1		rs78360966	16	151262	T	C	0.06738	1.4752	0.083386	4.90041e-70	0.252203	312.305	3.5583e-05	TRUE	7.14604e-62
NK	HBA2		rs78360966	16	151262	T	C	0.06738	1.38447	0.0842606	1.15194e-60	0.225357	269.39	3.5583e-05	TRUE	3.3809e-54
NK	HBQ1		rs111682761	16	178735	G	C	0.07397	0.889681	0.0839071	2.88022e-26	0.108059	112.185	3.60223e-05	TRUE	2.17826e-24
NK	HLA_DRB5		rs9271891	6	32595783	T	G	0.47188	-0.474943	0.0439419	3.14005e-27	0.111811	116.57	2.27459e-05	TRUE	1.97872e-25
NK	NPRL3		rs111682761	16	178735	G	C	0.07397	0.679936	0.084933	1.18926e-15	0.0646	63.9508	3.60223e-05	TRUE	1.22467e-14
NK	POU5F1		rs2853944	6	31247758	C	T	0.67509	-0.555092	0.0465417	8.58348e-33	0.132911	141.941	3.32406e-05	TRUE	2.75585e-30
NK	POU5F1		rs3130955	6	31054511	A	C	0.36643	0.280324	0.0464586	1.60111e-09	0.0377509	36.3288	3.20424e-06	TRUE	3.11785e-09
NK_R	CCHCR1		rs1619179	6	31175946	C	A	0.14784	0.658242	0.0622724	4.08892e-26	0.103578	111.502	2.55661e-05	TRUE	2.12073e-24
NK_R	HLA_DQA1		rs6927022	6	32612397	G	A	0.5015	0.323802	0.0448844	5.42819e-13	0.0510711	51.9361	5.27216e-05	TRUE	4.93217e-12
NK_R	HLA_DRB5		rs9271919	6	32596423	G	A	0.47055	-0.320478	0.0449769	1.03796e-12	0.0498847	50.6662	2.25975e-05	TRUE	5.23569e-12
NK_R	HSPA1B		rs558702	6	31870326	A	G	0.11896	0.792197	0.0678501	1.69692e-31	0.123556	136.04	3.43347e-05	TRUE	3.78379e-29
NK_R	PSMD5_AS1		rs12343516	9	123603469	C	A	0.58909	-0.541681	0.0445139	4.5577e-34	0.132798	147.774	2.11751e-05	TRUE	1.2031e-31
Plasma	APOM		rs3130063	6	31558702	T	C	0.12876	0.627925	0.0732902	1.05614e-17	0.102463	73.1764	2.20119e-05	TRUE	1.35453e-16
Plasma	CCHCR1		rs9263960	6	31184877	C	T	0.5508	-0.454684	0.0491649	2.28419e-20	0.117399	85.2621	2.49098e-05	TRUE	5.52446e-19
Plasma	DXO		rs532086	6	31881309	C	T	0.15296	0.378966	0.0691257	4.19887e-08	0.0446551	29.9618	3.10916e-05	TRUE	1.26964e-07
Plasma	HLA_DQB1		rs1049225	6	32627747	G	A	0.76393	-0.387054	0.0583357	3.24626e-11	0.0640772	43.8855	3.36884e-05	TRUE	1.60459e-10
Plasma	PSMD5_AS1		rs34025993	9	123516572	G	A	0.59189	-0.365618	0.0502652	3.49574e-13	0.0760271	52.7433	2.15699e-05	TRUE	1.94128e-12
CD8_NC	CDC42	Total body bone mineral density (age 0-15)	rs2268179	1	22414785	T	G	0.16275	0.478976	0.0602313	1.831e-15	0.0605017	63.1099	0.00234341	TRUE	1.10286e-09
CD8_ET	CDC42		rs2268179	1	22414785	T	G	0.16275	0.517879	0.0600628	6.5622e-18	0.0703785	74.1925	0.00234341	TRUE	1.87742e-11
CD4_SOX4	FAM118A		rs738171	22	45721284	C	T	0.89365	-0.81335	0.0759011	8.56946e-27	0.118159	114.563	0.00105567	TRUE	3.75106e-20
CD4_NC	CDC42		rs2268179	1	22414785	T	G	0.16275	0.614573	0.0595808	6.03125e-25	0.0977567	106.182	0.00234341	TRUE	1.3422e-16
CD4_ET	CDC42		rs2268177	1	22415410	T	A	0.16277	0.471027	0.0602609	5.43263e-15	0.0585728	60.9726	0.00234341	TRUE	2.41078e-09
B_Mem	CDC42		rs2268179	1	22414785	T	G	0.16275	0.423766	0.0604462	2.37243e-12	0.0476643	49.0488	0.00234341	TRUE	1.83816e-07
B_IN	CDC42		rs2268179	1	22414785	T	G	0.16275	0.475297	0.0602465	3.04096e-15	0.0596028	62.1128	0.00234341	TRUE	1.58871e-09
CD4_NC	SUPT3H	Total body bone mineral density (age over 60)	rs12524323	6	45303853	A	C	0.43886	0.683337	0.0427095	1.28493e-57	0.206778	255.467	0.00106578	TRUE	1.0503e-44
CD8_NC	SUPT3H		rs4711807	6	44911652	A	G	0.4177	0.372855	0.0450213	1.21375e-16	0.0652847	68.4476	0.00118175	TRUE	3.64993e-12
CD8_NC	C10orf32		rs3740400	10	104629465	G	T	0.34012	-0.404981	0.0467933	4.94274e-18	0.0708707	74.7509	0.000865747	TRUE	9.06403e-14

## Sheet: Supplementary Table 4
Supplementary Table 4. Summary of causal effect estimates from Two-sample mendelian randomization analysis.
eQTL_profiles	Outcome	id.exposure	exposure	method	nsnp	b	se	pval	lo_ci	up_ci	or	or_lci95	or_uci95	OR (95% CI)
CD4_SOX4	Osteoporosis	ENSG00000204576	PRR3	Wald ratio	1	-0.128653	0.0476119	6.89e-03	-0.221972	-0.0353333	0.879279	0.800938	0.965284	0.87 (0.80-0.96)
DC		ENSG00000204444	APOM	Wald ratio	1	0.198004	0.0482268	4.03e-05	0.103479	0.292528	1.21897	1.10902	1.33981	1.21 (1.10-1.33)
DC		ENSG00000196735	HLA_DQA1	Wald ratio	1	-0.147298	0.0297236	7.21e-07	-0.205556	-0.0890395	0.863037	0.814194	0.914809	0.86 (0.81-0.91)
DC		ENSG00000232629	HLA_DQB2	Wald ratio	1	0.160772	0.0413942	1.03e-04	0.0796394	0.241905	1.17442	1.0829	1.27367	1.17 (1.08-1.27)
DC		ENSG00000226752	PSMD5_AS1	Wald ratio	1	0.100531	0.0313994	1.37e-03	0.0389878	0.162073	1.10576	1.03976	1.17595	1.10 (1.03-1.17)
Mono_c		ENSG00000232629	HLA_DQB2	Wald ratio	1	0.146902	0.037823	1.03e-04	0.0727687	0.221035	1.15824	1.07548	1.24737	1.15 (1.07-1.24)
Mono_nc		ENSG00000204305	AGER	Wald ratio	1	0.162944	0.0403882	5.47e-05	0.0837829	0.242105	1.17697	1.08739	1.27393	1.17 (1.08-1.27)
Mono_nc		ENSG00000204475	NCR3	Wald ratio	1	0.127913	0.0519081	1.37e-02	0.0261732	0.229653	1.13645	1.02652	1.25816	1.13 (1.02-1.25)
NK		ENSG00000166278	C2	Wald ratio	1	0.104185	0.0293702	3.89e-04	0.0466192	0.161751	1.10981	1.04772	1.17557	1.10(1.04-1.17)
NK		ENSG00000224051	GLTPD1	Wald ratio	1	0.168493	0.038924	1.5e-05	0.0922015	0.244784	1.18352	1.09659	1.27734	1.18 (1.09-1.27)
NK		ENSG00000206172	HBA1	Wald ratio	1	0.0606422	0.0146166	3.34e-05	0.0319936	0.0892907	1.06252	1.03251	1.0934	1.06 (1.03-1.09)
NK		ENSG00000188536	HBA2	Wald ratio	1	0.0646163	0.0155745	3.34e-05	0.0340903	0.0951423	1.06675	1.03468	1.09982	1.06 (1.03-1.09)
NK		ENSG00000086506	HBQ1	Wald ratio	1	0.0955236	0.0228833	2.99e-05	0.0506724	0.140375	1.10023	1.05198	1.1507	1.10(1.05-1.15)
NK		ENSG00000198502	HLA_DRB5	Wald ratio	1	0.0997981	0.0300861	9.1e-04	0.0408293	0.158767	1.10495	1.04167	1.17206	1.10 (1.04-1.17)
NK		ENSG00000103148	NPRL3	Wald ratio	1	0.12499	0.0299422	2.99e-05	0.0663037	0.183677	1.13314	1.06855	1.20163	1.13 (1.06-1.20)
NK		ENSG00000204531	POU5F1	Inverse variance weighted	2	0.104193	0.0252528	3.69e-05	0.0546976	0.153689	1.10981	1.05622	1.16613	1.10 (1.05-1.16)
NK_R		ENSG00000204536	CCHCR1	Wald ratio	1	0.133639	0.0380012	4.37e-04	0.0591569	0.208122	1.14298	1.06094	1.23136	1.14 (1.06-1.23)
NK_R		ENSG00000196735	HLA_DQA1	Wald ratio	1	0.22627	0.0448045	4.41e-07	0.138453	0.314087	1.25391	1.1485	1.36901	1.25 (1.14-1.36)
NK_R		ENSG00000198502	HLA_DRB5	Wald ratio	1	0.147375	0.044575	9.46e-04	0.0600085	0.234742	1.15879	1.06185	1.26458	1.15(1.06-1.26)
NK_R		ENSG00000204388	HSPA1B	Wald ratio	1	0.125855	0.0308813	4.59e-05	0.0653273	0.186382	1.13412	1.06751	1.20488	1.13 (1.06-1.20)
NK_R		ENSG00000226752	PSMD5_AS1	Wald ratio	1	0.0851808	0.0266149	1.37e-03	0.0330155	0.137346	1.08891	1.03357	1.14723	1.08(1.03-1.14)
Plasma		ENSG00000204444	APOM	Wald ratio	1	0.125636	0.0385019	1.1e-03	0.0501726	0.2011	1.13387	1.05145	1.22275	1.13 (1.05-1.22)
Plasma		ENSG00000204536	CCHCR1	Wald ratio	1	0.114087	0.0328659	5.18e-04	0.0496695	0.178504	1.12085	1.05092	1.19543	1.12(1.05-1.19)
Plasma		ENSG00000204348	DXO	Wald ratio	1	0.191749	0.0494432	1.05e-04	0.0948407	0.288658	1.21137	1.09948	1.33464	1.21 (1.09-1.33)
Plasma		ENSG00000179344	HLA_DQB1	Wald ratio	1	-0.17136	0.0424486	5.42e-05	-0.25456	-0.0881611	0.842518	0.775258	0.915613	0.84 (0.77-0.91)
Plasma		ENSG00000226752	PSMD5_AS1	Wald ratio	1	0.127537	0.039483	1.24e-03	0.0501508	0.204924	1.13603	1.05143	1.22743	1.13 (1.05-1.22)
CD8_NC	Total body bone mineral density (age 0-15)	ENSG00000070831	CDC42	Wald ratio	1	-0.185813	0.0352836	1.39e-7	-0.254969	-0.116657	0.830429	0.774941	0.88989	0.83(0.77-0.88)
CD8_ET		ENSG00000070831	CDC42	Wald ratio	1	-0.171855	0.0326331	1.39e-7	-0.235816	-0.107894	0.842101	0.789926	0.897723	0.84(0.78-0.89)
CD4_SOX4		ENSG00000100376	FAM118A	Wald ratio	1	0.0872933	0.0247126	4.12e-4	0.0388566	0.13573	1.09122	1.03962	1.14537	1.09(1.03-1.14)
CD4_NC		ENSG00000070831	CDC42	Wald ratio	1	-0.144816	0.0274988	1.39e-7	-0.198714	-0.0909184	0.865181	0.819785	0.913092	0.86(0.81-0.91)
CD4_ET		ENSG00000070831	CDC42	Wald ratio	1	-0.188949	0.035879	1.39e-7	-0.259272	-0.118626	0.827829	0.771613	0.88814	0.82(0.77-0.88)
B_Mem		ENSG00000070831	CDC42	Wald ratio	1	-0.210022	0.0398805	1.39e-7	-0.288187	-0.131856	0.810567	0.749621	0.876467	0.81(0.74-0.87)
B_IN		ENSG00000070831	CDC42	Wald ratio	1	-0.187251	0.0355567	1.39e-7	-0.256943	-0.11756	0.829235	0.773413	0.889087	0.82(0.77-0.88)
CD4_NC	Total body bone mineral density (age over 60)	ENSG00000196284	SUPT3H	Wald ratio	1	-0.0717069	0.0146341	9.58e-07	-0.10039	-0.0430242	0.930804	0.904485	0.957888	0.93(0.90-0.95)
CD8_NC		ENSG00000196284	SUPT3H	Wald ratio	1	-0.138392	0.0268201	2.47e-07	-0.190959	-0.0858242	0.870758	0.826167	0.917756	0.87(0.82-0.91)
CD8_NC		ENSG00000166275	C10orf32	Wald ratio	1	0.110129	0.0249394	1.01e-5	0.0612473	0.15901	1.11642	1.06316	1.17235	1.11(1.06-1.17)

## Sheet: Supplementary Table 5
Supplementary Table 5. Colocalization results supporting shared causal variants between gene expression and trait.
eQTL_profiles	outcome	exposure	id.exposure	nsnps	PP.H0.abf	PP.H1.abf	PP.H2.abf	PP.H3.abf	PP.H4.abf	candidate_snp	SNP.PP.H4	ratio_PPH4_sum_PPH3_PPH4	sum_PPH3_PPH4	ratio_PPH4_PPH3
NK	Osteoporosis	GLTPD1	ENSG00000224051	1230	0.000161825	0.0214986	0.000301159	0.0390703	0.938968	rs1810745	0.297075	0.960052	0.978038	24.0328
NK		POU5F1	ENSG00000204531	6527	2.13316e-31	0.0448041	6.24304e-31	0.130302	0.824894	rs2524142	0.204805	0.863587	0.955196	6.33065
Mono_nc		NCR3	ENSG00000204475	5369	1.23411e-14	0.0449792	7.15495e-14	0.26008	0.694941	rs2853928	0.210387	0.727671	0.955021	2.67203
NK		NPRL3	ENSG00000103148	1082	7.63716e-09	0.0109118	2.6632e-07	0.379901	0.609187	rs111682761	0.884099	0.615908	0.989088	1.60354
NK		HBQ1	ENSG00000086506	1174	7.75701e-17	0.0109354	2.70508e-15	0.380737	0.608327	rs111682761	0.798872	0.615053	0.989065	1.59776
NK		HBA2	ENSG00000188536	1167	2.35728e-42	0.011233	8.22044e-41	0.391127	0.59764	rs78360966	0.960885	0.60443	0.988767	1.528
NK		HBA1	ENSG00000206172	1171	1.345e-49	0.011248	4.69035e-48	0.391651	0.597101	rs78360966	0.999898	0.603894	0.988752	1.52457
NK_R		CCHCR1	ENSG00000204536	6501	2.67318e-19	0.126779	7.58614e-19	0.359269	0.513951	rs9266669	0.258338	0.58857	0.873221	1.43055
NK_R		PSMD5_AS1	ENSG00000226752	1227	2.00804e-26	0.43267	2.77249e-27	0.0592306	0.508099	rs12343516	0.44135	0.895598	0.56733	8.57832
plasma		PSMD5_AS1	ENSG00000226752	1227	2.1498e-07	0.433984	2.96823e-08	0.0594134	0.506603	rs34025993	0.232897	0.895032	0.566016	8.52674
DC		PSMD5_AS1	ENSG00000226752	1227	1.07019e-17	0.435125	1.47761e-18	0.0595723	0.505303	rs4837796	0.361513	0.894539	0.564875	8.48217
plasma		APOM	ENSG00000204444	4947	6.71724e-13	0.0770685	3.99321e-12	0.457685	0.465247	rs2853986	0.0296711	0.504097	0.922932	1.01652
plasma		CCHCR1	ENSG00000204536	6501	8.54691e-19	0.150651	2.4255e-18	0.427105	0.422244	rs9266241	0.211438	0.497139	0.849349	0.98862
NK_R		HSPA1B	ENSG00000204388	3931	4.48805e-26	0.102034	2.3933e-25	0.543754	0.354212	rs9265998	0.0367573	0.394461	0.897966	0.65142
DC		APOM	ENSG00000204444	4947	6.08259e-11	0.10315	3.61593e-10	0.612913	0.283937	rs2394886	0.222089	0.316594	0.89685	0.463258
NK		C2	ENSG00000166278	3687	7.52146e-30	0.0216972	2.63336e-28	0.759426	0.218877	rs9267092	0.286861	0.223731	0.978303	0.288213
NK_R		HLA_DQA1	ENSG00000196735	6718	2.03665e-11	1.65231e-05	1.09989e-06	0.892223	0.10776	rs1980496	0.507158	0.107762	0.999982	0.120777
CD4_SOX4		PRR3	ENSG00000204576	3528	2.34595e-12	0.548151	1.74438e-12	0.407544	0.0443053	rs2253718	0.737181	0.0980533	0.451849	0.108713
DC		HLA_DQA1	ENSG00000196735	6718	9.96164e-19	1.7909e-05	5.37977e-14	0.967138	0.0328439	rs73730372	0.352357	0.0328445	0.999982	0.0339599
plasma		DXO	ENSG00000204348	3433	1.25994e-07	0.00052817	0.000234553	0.983236	0.0160014	rs9268835	0.249094	0.0160136	0.999237	0.0162742
plasma		HLA_DQB1	ENSG00000179344	6784	2.81595e-10	1.84679e-05	1.52075e-05	0.997351	0.0026154	rs4947344	0.878506	0.00261548	0.999966	0.00262234
monoc		HLA_DQB2	ENSG00000232629	6541	3.95669e-14	1.8475e-05	2.13679e-09	0.997729	0.00225228	rs28533694	0.823959	0.00225232	0.999982	0.0022574
Mono_nc		AGER	ENSG00000204305	3505	2.96325e-16	3.38001e-05	8.75115e-12	0.998192	0.00177418	rs9267549	0.141042	0.00177424	0.999966	0.00177739
NK		HLA_DRB5	ENSG00000198502	5697	2.08842e-27	1.85039e-05	1.12785e-22	0.999307	0.000674962	rs9272254	0.134752	0.000674974	0.999981	0.00067543
NK_R		HLA_DRB5	ENSG00000198502	5697	2.16287e-13	1.85059e-05	1.16807e-08	0.999415	0.00056606	rs9272254	0.150925	0.00056607	0.999981	0.000566391
DC		HLA_DQB2	ENSG00000232629	6541	4.55159e-13	1.85122e-05	2.45806e-08	0.999741	0.000240627	rs11751024	0.758542	0.000240631	0.999981	0.000240689
CD8_NC	Total body bone mineral density (age 0-15)	CDC42	ENSG00000070831	2470	9.06339e-13	8.75642e-05	3.57825e-09	0.345051	0.654861	rs2268177	0.34179	0.654919	0.999912	1.89787
CD8_ET		CDC42	ENSG00000070831	2470	8.04976e-15	8.92116e-05	3.17807e-11	0.351561	0.648349	rs2268177	0.371977	0.648407	0.999911	1.8442
CD4_SOX4		FAM118A	ENSG00000100376	2758	4.48001e-18	0.439088	7.49586e-19	0.0729793	0.487932	rs738171	0.180083	0.869892	0.560912	6.6859
CD4_NC		CDC42	ENSG00000070831	2470	7.63711e-21	8.97784e-05	3.01515e-17	0.353801	0.646109	rs2268177	0.387166	0.646167	0.99991	1.82619
CD4_ET		CDC42	ENSG00000070831	2470	1.89752e-12	9.02158e-05	7.49147e-09	0.35553	0.64438	rs2268177	0.287901	0.644438	0.99991	1.81245
B_Mem		CDC42	ENSG00000070831	2470	3.05068e-10	7.72311e-05	1.20442e-06	0.304215	0.695707	rs2268177	0.246294	0.695761	0.999922	2.28689
B_IN		CDC42	ENSG00000070831	2470	8.13741e-13	9.4889e-05	3.21267e-09	0.373999	0.625907	rs2268177	0.207945	0.625966	0.999905	1.67355
CD4_NC	Total body bone mineral density (age over 60)	SUPT3H	ENSG00000196284	2899	3.42459e-52	0.000112126	2.50541e-48	0.82013	0.179758	rs12524323	0.102688	0.179778	0.999888	0.219182
CD8_NC		SUPT3H	ENSG00000196284	2899	1.90742e-15	8.68446e-05	1.39545e-11	0.634984	0.364929	rs12208339	0.0813372	0.36496	0.999913	0.574705
CD8_NC		C10orf32	ENSG00000166275	1599	3.90845e-14	0.00885844	1.73935e-13	0.0384694	0.952672	rs10786716	0.0924642	0.961187	0.991142	24.7644
